# Supplementary material for: pH-gated nanoparticles selectively regulate lysosomal function of tumour-associated macrophages for cancer immunotherapy
Source: Nat Commun. 2023 Sep 21;14:5888. doi: 10.1038/s41467-023-41592-0 (PMC10514266; doi:10.1038/s41467-023-41592-0)
Supplement: Supplementary file 4 — Source Data [file 41467_2023_41592_MOESM4_ESM.xlsx]

## Sheet: Fig. 2a
	pH value
	No.	M0	M1	M2	BMDC	4T1	MC38	MCF-7	CT26	PANC02	3T3	HUVEC
	1	5.2993	5.62767	4	5.17317	5.46547	5.60561	5.05706	5.22322	4.86887	5.34735	5.63964
	2	5.61762	5.52953	4.37237	5.21922	5.06306	5.57157	5.41942	5.16717	5.44745	5.13113	5.23524
	3	5.33734	5.32733	4.36236	5.42342	5.26527	5.38539	5.48949	5.17317	5.14314	5.37337	5.02903
	4	5.48949	5.17117	4.64064	5.04705	5.05706	5.15115	5.52352	5.62763	5.37738	5.3954	4.72472
	5	5.30531	4.997	4.31431	4.86086	5.15716	5.32933	5.36136	5.45546	4.83483	5.33333	5.67367
	6	5.56757	5.52553	4.46847	5.10511	5.24525	5.62763	4.94294	5.41942	4.84685	4.80681	4.84284
	7	5.29129	5.35335	4.45445	5.24725	5.20721	5.61962	5.17317	4.98298	5.35936	5.31331	4.71872
	8	5.23123	5.08909	4.55055	5.04705	5.05305	5.41542	5.58358	4.82282	5.0991	4.98699	5.76176
	9	5.4955	5.47347	4.13614	5.29129	5.30931	5.13714	5.19119	5.42943	5.28729	4.82282	5.36737
	10	5.39139	5.26727	4.4024	5.13914	5.1031	5.63564	5.37538	5.20721	5.00901	5.003	4.67067
	11	5.18719	5.5976	4	5.37538	5.36136	5.61962	5.26126	5.14915	5.30531	4.90691	4.71872
	12	5.08308	4.96096	4.88488	5.43944	5.26326	5.22723	5.62362	4.99499	4.89089	5.41942	5.76176
	13	5.26727	5.26527	4.45646	5.36136	5.21522	5.52953	5.34334	4.8028	5.51151	5.3033	5.36737
	14	5.13113	5.54354	4.54655	5.21922	5.45546	4.999	5.54354	5.28929	5.38939	5.48549	5.51151
	15	5.37337	5.3974	4.52853	5.32132	5.44745	5.21522	5.06306	5.24124	5.32733	5.17918	4.68068
	16	4.85085	4.96697	4.81882		4.86687	5.18519	5.32733	5.32933			5.20921
	17	4.88488	5.2993			4.91491	4.97698	4.74474	5.64765			4.82482
	18								5.67167			4.91291
	19								5.63764			4.88889
	20								5.40741

## Sheet: Fig. 2f
	selectivity index
	No.	PGN4.5	PGN4.6	PGN4.7	PGN4.8	PGN4.9	PGN5.0	PGN5.1	PGN5.2	PGN5.3	PGN5.4	PGN5.5
	1	1.56684	1.54313	2.42004	4.34823	4.84331	2.48322	1.84024	1.48571	1.58562	1.16091	1.0928
	2	1.65952	1.21103	2.54658	4.63627	4.45763	2.26177	1.77533	1.60321	1.47392	1.45333	1.11022
	3	1.68424	1.3129	2.57711	4.68631	4.79224	2.36777	1.75534	1.73709	1.21234	1.15231	1.04382
	4	1.61579	1.57658	3.31044	3.73699	5.17866	2.21614	1.79666	1.70702	1.49844	1.35709	1.20713
	5	1.66469	1.66795	2.70558	4.32956	5.66838	2.15277	1.90664	1.70459	1.32038	1.42122	1.10869
	6	1.71504	1.34797	2.38959	4.26977	4.87769	2.15932	1.83035	1.58215	1.4509	1.38048	1.15992
	7	1.8638	1.99067	2.66926	4.30725	5.59091	2.16207	1.79084	1.56541	1.17728	1.24615	1.12413
	8	1.59732	1.74228	2.54605	4.64257	4.56279	2.7212	1.46622	1.86394	1.6826	1.05573	1.25363
	9	1.69858	1.24192	2.30555	4.19769	5.13415	2.80843	1.60584	1.57024	1.74737	1.42014	1.04699
	10	1.61398	1.22318	2.23034	4.00646	4.97997	2.43099	1.66902	1.57211	1.43028	1.33388	1.08234

## Sheet: Fig. 2h
	selectivity index
		M0			M1			M2			4T1			MC38			MCF-7			CT26			PANC02			3T3			HUVEC
	No.	PGN4.3	PGN4.9	PGN6.3	PGN4.3	PGN4.9	PGN6.3	PGN4.3	PGN4.9	PGN6.3	PGN4.3	PGN4.9	PGN6.3	PGN4.3	PGN4.9	PGN6.3	PGN4.3	PGN4.9	PGN6.3	PGN4.3	PGN4.9	PGN6.3	PGN4.3	PGN4.9	PGN6.3	PGN4.3	PGN4.9	PGN6.3	PGN4.3	PGN4.9	PGN6.3
	1	0.630094	1.63251	0.19071	1.1136	1.494	1.01848	1.10997	4.25524	1.10418	0.437379	0.96918	0.785416	0.741622	1.20295	0.987933	0.394736	1.20105	0.590214	0.647044	1.56532	1.04838	0.707031	0.716939	0.343897	0.761544	1.32321	1.22875	0.656413	1.45938	1.19745
	2	0.609147	1.43761	0.160616	1.07425	1.45459	1.28784	0.839324	4.50169	1.2004	0.432374	0.829857	1.01664	0.774788	1.18984	1.05669	0.357464	1.63987	0.599066	0.650553	1.42443	0.845194	0.743443	0.776063	0.396643	0.847673	2.18992	1.19626	0.552362	1.48267	0.914064
	3	0.589071	1.24365	0.338281	0.971156	1.04872	1.20998	0.86373	4.91772	1.03455	0.576582	0.884233	0.840271	0.844002	1.00652	0.900766	0.403586	0.978233	0.604475	0.665665	1.86356	0.81399	0.807258	1.08998	0.354494	0.757542	1.40357	1.31698	0.702592	1.94841	0.953823
	4	0.692976	1.1596	0.182673	0.878489	1.08156	0.913567	0.845616	4.12262	1.06056	0.520907	1.05432	0.763735	0.84508	1.04686	1.05052	0.269682	1.18995	0.583097	0.540626	1.80289	0.90085	0.615247	1.08998	0.490298	0.822105	2.08391	1.23168	0.638751	2.0407	0.886845
	5	0.664021	1.3784	0.224665	1.00334	1.0571	0.666918	0.894029	5.23963	1.08856	0.452834	1.07782	0.872252	0.812159	1.18054	1.05539	0.277149	1.19527	0.528069	1.06964	1.89736	0.882108	0.693746	0.686202	0.494376	0.58732	2.25533	1.40278	0.859249	2.08004	0.996007
	6	0.544449	1.5148	0.74105	0.863871	0.984131	0.772845	0.994607	4.54314	1.07201	0.458283	0.940047	0.798008	0.805345	1.2258	0.940994	0.35297	1.07146	0.549861	0.636407	1.68713	0.885428	0.578175	0.8094	0.401669	0.798849	1.35295	1.39239	0.737045	1.07874	0.745157
	7	0.761347	1.44837	0.188004	0.869349	0.941069	0.906661	0.835638	4.32357	1.21522	0.509745	1.14753	0.787419	0.76542	1.17732	0.924957	0.194469	1.2705	0.67444	0.580788	1.51053	1.01336	0.704443	0.715401	0.368753	0.660332	1.74046	1.12879	0.634061	1.03031	0.868979
	8	0.631223	1.41459	0.219694	1.09453	0.738767	1.15974	0.825456	4.03108	1.10265	0.469997	1.09841	0.859305	0.865361	1.07476	0.925088	0.223027	1.63341	0.754342	1.07966	1.47533	0.846565	0.655741	0.935084	0.350639	0.816439	1.96962	1.00884	0.727056	0.932475	0.946234
	9	0.654521	1.47181	0.298776	1.02737	0.621952	1.14697	0.916919	4.03038	1.2881	0.513868	1.08128	0.876536	0.908152	1.12638	0.938993	0.276491	1.58622	0.652785	0.634061	1.84199	0.909366	0.81874	0.82628	0.442266	0.874799	1.39173	1.41712	0.831785	2.07655	1.02604
	10	0.593031	1.3578	0.490321	1.10404	0.578112	0.916996	0.894358	5.18862	1.26506	0.443575	1.04867	0.997279	0.910848	1.225	0.911463	0.256083	1.15428	0.680756	0.554133	1.02496	1.00533	0.572318	0.826438	0.444982	0.705686	1.26132	1.33509	0.555075	1.93639	1.09177

## Sheet: Fig. 3b
	Fluorescence intensity (× 108, p/s/cm2/sr/μW/cm2 )
		PGN6.3				PGN4.9				PGN4.3
	No. Time	1	2	3	4	1	2	3	4	1	2	3	4
	0 h	0	0	0	0	0	0	0	0	0	0	0	0
	1 h	3.49	3.3	3.59	2.99	4.12	4.07	3.61	4.09	1.01	0.91	0.862	1.12
	3 h	7.12	6.4	7.37	6.05	14.1	10.1	10.5	9.63	3.42	3.62	3.42	4.58
	6 h	9.73	10.6	10.4	9.07	27.4	21	21.2	18.4	6.85	6.9	6.62	9.09
	12 h	14.5	12.7	13.7	12.1	34	30.2	33.9	27.7	10.6	11.1	10.8	13.4
	24 h	18.9	14.5	16	13.9	36.1	38.3	33.1	33.1	13	12.4	13.8	16.2

## Sheet: Fig. 3c
	Accumulation concentration (μg mL-1)
	No.	PGN6.3	PGN4.9	PGN4.3
	1	4.03042	7.54549	9.36494
	2	5.07684	8.72603	10.2855
	3	3.6052	11.0579	10.3653
	4	5.47617	7.71158	7.30687

## Sheet: Fig. 3d
	Activation efficiency
	No.	PGN6.3	PGN4.9	PGN4.3
	1	2.71186	2.99343	0.964985
	2	1.87382	2.45604	0.93169
	3	3.06229	1.75089	1.04718
	4	1.85715	3.32655	1.05615

## Sheet: Fig. 3e
		Accumulation concentration				Activation efficiency
	No. Organ	1	2	3	4	1	2	3	4
	liver	28.9122	31.3974	36.0216	29.6863	0.543706	0.563306	0.434977	0.61849
	spleen	8.17674	8.75089	9.11205	8.77867	1.22226	1.37271	1.20916	1.18193
	lung	2.70075	3.47245	1.96047	2.28871	1.00297	0.457417	1.0134	0.717106
	kidney	17.4216	14.3558	10.0242	10.7133	0.119187	0.186967	0.184661	0.155075
	tumour	7.94847	6.41672	6.6621	4.68668	2.12597	3.6253	2.38814	3.19639
	skin	1.75991	1.25926	1.44261	1.22763	0.586101	0.558906	0.448821	0.652446

## Sheet: Fig. 3g
		4T1				CT26				MC38				MCF-7				PANC-02
		1	2	3	4	1	2	3	4	1	2	3	4	1	2	3	4	1	2	3	4
	ratiometric signal	22.9006	17.1332	25.4187	29.3909	21.5069	26.3936	19.4982	21.8508	7.7133	3.16776	12.8323	3.2571	5.30893	15.7781	6.82048	9.86054	9.55806	4.39502	4.17399	3.49788
	M2-like macrophage (%)	19.9	18.7	21	23	17.1	17.9	14.6	16.3	11	10.4	15	11.4	15.6	16.8	16.2	16.7	17.5	14.8	14.1	12.4

## Sheet: Fig. 3h
	F4/80+ CD206+ cells (%)
	No.	PBS	CL
	1	16.5048	7.0848
	2	12.4644	6.4527
	3	14.9112	4.10436

## Sheet: Fig. 3i
		PBS				Clophosome
	No. Time	1	2	3	4	1	2	3
	0 h	0	0	0	0	0	0	0
	1 h	11.2	11.6	12.4	13	5.39	5.94	6.04
	3 h	17.1	17.3	18.3	16.6	8.18	9.66	8.2
	6 h	18.9	19.1	18.6	19.2	10.8	13.6	10.8
	12 h	21.5	21.8	22	20.5	14.3	17.2	14.3

[truncated: 48 more sheets: Fig. 4c, Fig. 4d, Fig. 4e, Fig. 4h, Fig. 4j, Fig. 4l, Fig. 4m, Fig. 5c, Fig. 5d, Fig. 5e, Fig. 5f, Fig. 5h, Fig. 5j, Fig. 5l, Fig. 5m, Fig. 6c, Fig. 6e, Fig. 6g, Fig. 6h, Fig. 6i …]
